# Supplementary material for: Effects of Silybum marianum L. Seed Extracts on Multi Drug Resistant (MDR) Bacteria
Source: Molecules. 2023 Dec 21;29(1):64. doi: 10.3390/molecules29010064 (PMC10779956; doi:10.3390/molecules29010064)
Supplement: Supplementary file 1 [file molecules-29-00064-s001.zip]

Archive with 1 entries (1 files):
- molecules-2737888-supplementary.pdf
